# Supplementary material for: Receptor Binding Domain-Specific B Cell Memory Responses Among Individuals Vaccinated Against SARS-CoV-2
Source: Vaccines (Basel). 2024 Dec 12;12(12):1396. doi: 10.3390/vaccines12121396 (PMC11680197; doi:10.3390/vaccines12121396)
Supplement: Supplementary file 1 [file vaccines-12-01396-s001.zip]

Archive with 1 entries (1 files):
- vaccines-3228789-supplementary.pdf
